# Supplementary material for: Impaired Periodontitis-Induced Cytokine Production by Peripheral Blood Monocytes and Myeloid Dendritic Cells in Patients with Rheumatoid Arthritis: A Case–Control Study
Source: J Clin Med. 2024 Sep 6;13(17):5297. doi: 10.3390/jcm13175297 (PMC11395796; doi:10.3390/jcm13175297)
Supplement: Supplementary file 1 [file jcm-13-05297-s001.zip]

Archive with 1 entries (1 files):
- jcm-3180147-supplementary.pdf
